# Supplementary material for: Palmitoleoylethanolamide Is an Efficient Anti-Obesity Endogenous Compound: Comparison with Oleylethanolamide in Diet-Induced Obesity
Source: Nutrients. 2021 Jul 28;13(8):2589. doi: 10.3390/nu13082589 (PMC8400335; doi:10.3390/nu13082589)
Supplement: Supplementary file 1 [file nutrients-13-02589-s001.zip]

Archive with 1 entries (1 files):
- nutrients-1255455-supplementary.pdf
